# Supplementary material for: Dataset of volatile compounds in fresh and stored cut watermelon (Citrullus lanatus) under varying processing and packaging conditions
Source: Data Brief. 2019 Aug 22;26:104299. doi: 10.1016/j.dib.2019.104299 (PMC6811926; doi:10.1016/j.dib.2019.104299)
Supplement: Multimedia component 1 [file mmc1.xlsx]

## Sheet: Sheet1
Table 1. Mean (n=3) semi-quantitative volatile composition (ng g-1) of fresh and stored watermelon samples and p-value for comparison of various processing and packaging treatments (different letter superscripts are significantly different at p < 0.05).
* Confirmed by reference standard; RI, retention index; Lit. Ref. – previously reported in: 2 = Liu et al. (2018); 3 = Fredes et al. (2016); 4 = Dima et al. (2014); 5 = Xisto et al. (2012); 6 = Saftner et al. (2007);
7 = Beaulieu and Lea (2006); 8 = Lewinsohn et al. (2005); 9 = Pino et al. (2003); 10 = Kim et al. (1999); 11 = Yajima et al. (1985); 12 = Kemp (1975); 13 = Kemp et al. (1974)
Volatile compounds	RI	Lit. ref.				Treatments					Std. error	P-val
			Fresh	AnT	AN	Ap	Mp	AP	MP	MN
acetaldehyde	703	5, 6, 7, 9	529a	456a	190d	301bc	370b	303bc	274c	304bc	0.267	< 0.0001
2-butanone*	906	Not reported	9f	38e	195a	146b	196a	52de	59d	116c	0.108	< 0.0001
3-methylbutanal*	916	4, 12	24a	2d	6cd	16b	10bc	2d	3d	5cd	0.272	< 0.0001
ethanol*	947	6, 9, 10, 12	34f	276cd	115ef	116ef	384ab	192de	301bc	410a	0.219	< 0.0001
1-penten-3-one*	1029	2, 7	55a	1b	4b	0b	0b	0b	0b	54a	0.126	< 0.0001
hexanal*	1096	2, 3, 4, 5, 6, 7, 9, 10, 11, 12	452a	27b	71b	41b	59b	6b	3b	406a	0.151	< 0.0001
(D)-limonene*	1198	4, 9	0d	13cd	69b	13cd	77b	18c	17c	233a	0.069	< 0.0001
(E)-2-hexenal*	1231	2, 4, 7, 10, 11, 12	13b	2c	5bc	2c	6bc	0c	0c	34a	0.266	< 0.0001
2-pentylfuran*	1232	2, 4, 7, 10 , 11	159bc	61cd	254b	52cd	33d	152bcd	121cd	422a	0.302	< 0.0001
3-octanone*	1268	7	18a	11bc	14ab	6d	9cd	8cd	6d	17a	0.279	< 0.0001
octanal*	1298	2, 3, 4, 7, 10, 11	30a	2b	5b	1b	1b	1b	0b	24a	0.204	< 0.0001
1-octen-3-one*	1313	2, 4, 7, 11	10a	1b	1b	1b	1b	1b	1b	12a	0.225	< 0.0001
(E)-2-heptenal*	1335	2, 3, 6, 7, 10, 11, 12	22a	4bc	7b	0c	0c	0c	0c	23a	0.218	< 0.0001
(Z)-2-penten-1-ol*	1338	2, 6, 11	23b	5c	19b	9c	8c	6c	5c	36a	0.255	< 0.0001
6-methyl-5-hepten-2-one	1348	2, 3, 4, 5, 6, 7, 8, 10, 11	147ab	156ab	68c	118b	168a	67c	61c	154ab	0.254	0
1-hexanol*	1367	2, 3, 4, 5, 7, 10, 11	139bcd	110cde	190a	140bcd	175ab	103de	94e	148abc	0.375	0.002
(Z)-3-hexen-1-ol*	1391	2, 4, 7, 9, 10, 11	43bc	21de	26cde	63a	53ab	31cde	36bcd	17e	0.356	0.001
dimethyl trisulfide*	1393	Not reported	0c	1c	4b	1c	1c	0c	0c	16a	0.194	< 0.0001
nonanal*	1397	2, 3, 4, 5, 6, 7, 10, 11, 12	629b	30de	111c	24de	49d	24de	4e	716a	0.049	< 0.0001
(E)-2-octenal*	1441	2, 3, 4, 7, 10, 12	54a	6b	6b	3b	6b	6b	4b	58a	0.117	< 0.0001
1-octen-3-ol*	1456	2, 11	136a	33bc	53b	18c	25c	11c	11c	126a	0.172	< 0.0001
(Z)-6-nonenal*	1460	2, 3, 4, 6, 7, 10, 12	260a	9b	28b	11b	14b	8b	2b	296a	0.179	< 0.0001
acetic acid*	1463	9	65a	4c	33b	11bc	12bc	11bc	23bc	33b	0.39	0.002
1-heptanol*	1466	5, 7	12bc	12cd	15b	5f	8ef	10cde	8def	26a	0.168	< 0.0001
6-methyl-5-hepten-2-ol	1472	4, 6	2f	78a	26d	43c	55b	13e	11ef	14e	0.176	< 0.0001
(E,E)-2,4-heptadienal*	1475	2, 3, 4, 7, 10, 11	0d	7c	14b	0d	0d	0d	0d	63a	0.046	< 0.0001
decanal*	1506	3, 4	10ab	1b	22a	1b	1b	2b	tracesb	17a	0.427	0.011
(E)-2-nonenal*	1547	2, 3, 4, 5, 6, 7, 9, 10, 12	1466a	87b	113b	148b	196b	71b	11b	1354a	0.194	< 0.0001
(b)-linalool*	1554	Not reported	0d	3c	7b	1cd	2c	6b	8b	28a	0.086	< 0.0001
(E,Z)-2,6-nonadienal*	1598	2, 3, 4, 5, 6, 7, 9, 10, 11, 12	1382b	76c	211c	198c	256c	103c	17c	2385a	0.14	< 0.0001
(b)-cyclocitral	1640	3, 4, 6, 8	2a	2a	0b	1b	1b	1b	tracesb	3a	0.316	0
acetophenone*	1667	11	0b	1b	17b	0b	0b	0b	0b	80a	0.381	0.003
1-nonanol*	1672	2, 3, 4, 5, 6, 7, 9, 10, 11, 12	1249a	371b	145c	139c	200bc	232bc	99c	177bc	0.179	< 0.0001
(Z)-citral*	1697	7	2778a	844b	209c	623bc	645bc	456bc	534bc	424bc	0.216	< 0.0001
(Z)-3-nonen-1-ol	1699	2, 3, 4, 5, 6, 9, 10, 11, 12	3700a	1102b	267c	812bc	844bc	597bc	701bc	558bc	0.215	< 0.0001
cyclogeraniolene	1715	Not reported	0e	14b	1de	4cd	12b	6c	0e	52a	0.061	< 0.0001
(E)-2-nonen-1-ol	1727	2, 10, 12	219a	137b	20 c	29c	205a	27c	19c	105b	0.174	< 0.0001
(Z)-6-nonen-1-ol*	1730	2, 3, 4, 5, 6, 7, 10, 11, 12	507a	209c	290 bc	234c	207c	387ab	234c	209c	0.394	0.003
(R)-carvone	1758	Not reported	0c	5bc	0 c	0c	0c	19b	10bc	126a	0.119	< 0.0001
(Z,Z)-3,6-nonadien-1-ol	1765	5, 6, 7, 9, 10, 11, 12, 13	2908a	770bc	321 c	702bc	741bc	684bc	892b	470bc	0.21	< 0.0001
(E,Z)-2,6-nonadien-1-ol	1777	2, 3, 10, 11, 12	65b	50bc	41 c	37c	97a	39c	5d	58bc	0.276	< 0.0001
