# Supplementary material for: Dataset of volatile compounds in fresh and stored cut watermelon (Citrullus lanatus) under varying processing and packaging conditions
Source: Data Brief. 2019 Aug 22;26:104299. doi: 10.1016/j.dib.2019.104299 (PMC6811926; doi:10.1016/j.dib.2019.104299)
Supplement: Multimedia component 2 [file mmc2.xlsx]

## Sheet: Sheet1
Table 2. PTR-MS fragmentation patterns and relative abundance of chemical reference standards of volatiles found in watermelon.
target mass	Compound	MW	Intensities of major m/z ionsa
ion (m/z)
37, 137	(β)-linalool	154	81(100)	137(54)	37(17)	69(10)	95(9)	138(7)	59(5)	41(5)
41	3-methylbutanol	88	41(100)	37(88)	43(74)	71(35)	69(34)	39(24)	55(16)	83(16)	57(11)	32(10)	81(8)
43	1-octen-3-ol	144	32(100)	69(43)	57(35)	30(30)	41(21)	43(14)	111(14)	67(12)	128(8)	81(8)	85(7)
45	acetaldehydeb	44	45(100)
47	ethanol	46	37(100)	47(12)	32(10)	81(9)
55	(Z)-3-hexen-1-ol	100	55(100)	83(84)	37(37)	84(6)	109(5)
57	(Z)-2-penten-1-ol	86	32(100)	30(30)	57(13)	69(7)	46(7)	41(6)
59	citral	152	95(100)	59(58)	30(42)	37(36)	153(27)	32(23)	135(23)	69(16)
61	acetic acid	60	61(100)
67	decanal	156	32(100)	30(29)	67(13)	83(9)	55(9)	81(7)
69	octanal	128	69(100)	41(52)	111(24)	55(14)	39(11)	57(10)	70(8)	129(5)	67(5)	37(5)	109(5)
71	1-nonanol	144	37(100)	41(89)	57(86)	43(85)	71(33)	39(16)	85(13)	129(10)	59(6)
73	2-butanone	72	73(100)	44(10)	55(6)
81	1-octen-3-one	126	32(100)	30(27)	69(19)	57(17)	41(12)	43(8)	111(6)	81(6)	127(5)
85	1-penten-3-one	84	85(100)	43(28)	86(10)	57(8)
87	3-methylbutanal	86	32(100)	30(30)	58(27)	41(25)	43(19)	57(19)	44(18)	45(12)	87(8)	71(8)	43(7)	39(6)
95	(E,Z)-2,6-nonadienal	138	139(100)	121(30)	37(27)	95(21)	83(21)	55(20)	57(14)	93(12)
97	(E,E)-2,4-hexadienal	96	32(100)	81(56)	97(31)	30(28)	95(8)	46(6)
99	(E)-2-hexenal	98	57(100)	81(34)	99(32)	37(7)	43(6)
105	acetophenone	120	32(100)	105(61)	30(29)	121(28)	106(6)
109	(E)-2-octenal	126	109(100)	127(28)	67(19)	57(17)
111	(E,E)-2,4-heptadienal	110	32(100)	81(79)	111(35)	30(27)	82(7)	109(6)	93(5)
113	(E)-2-heptenal	112	95(100)	83(60)	57(55)	32(55)	113(43)	55(27)	112(25)	111(22)	30(20)	84(16)	67(14)
127	dimethyl trisulfide	126	126(100)	79(45)	61(42)	93(27)	32(23)	128(18)	81(16)	80(16)	127(14)
129	3-octanone	128	129(100)	130(14)	69(8)
139	2-pentylfuran	138	139(100)	140(16)
83, 101	hexanal	100	55(100)	83(75)	84(6)	56(6)	39(5)	37(5)	101(4)
83, 143	nonanal	142	69(100)	41(72)	55(44)	83(39)	57(29)	37(26)	39(21)	143(10)	67(8)	70(7)	125(6)
123, 141	(E)-2-nonen-1-ol	142	69(100)	41(56)	37(46)	83(38)	55(36)	57(32)	81(23)	123(17)	67(13)	39(12)	125(8)	141(7)
123, 141	(E)-2-nonenal	140	123(100)	81(92)	67(39)	141(38)	57(30)	124(12)	82(100)	37(6)	55(5)
123, 141	(Z)-6-nonenal	140	81(100)	123(81)	67(60)	141(54)	55(10)	124(10)	82(9)	142(6)
123, 143	(Z)-6-nonen-1-ol	142	69(100)	37(83)	41(62)	55(41)	83(40)	57(31)	39(12)	43(11)	70(6)	67(6)	125(6)	81(5)	32(5)	123(4)	71(4)	143(4)
a confirmed by reference standards; b from [14].
