# Supplementary material for: Dataset of volatile compounds in fresh and stored cut watermelon (Citrullus lanatus) under varying processing and packaging conditions
Source: Data Brief. 2019 Aug 22;26:104299. doi: 10.1016/j.dib.2019.104299 (PMC6811926; doi:10.1016/j.dib.2019.104299)
Supplement: Multimedia component 3 [file mmc3.xlsx]

## Sheet: Sheet1
Table 3. Normalised mean of PTR-MS data for watermelon samples at different processing, packaging and storage conditions.
Treatments	m/z 35	m/z 37	m/z 39	m/z 41	m/z 43	m/z 45	m/z 47	m/z 55	m/z 57	m/z 59	m/z 61	m/z 67	m/z 69	m/z 71	m/z 73	m/z 79	m/z 81	m/z 83	m/z 85	m/z 93	m/z 95	m/z 97	m/z 99	m/z 101	m/z 105	m/z 109	m/z 111	m/z 113	m/z 121	m/z 123	m/z 127	m/z 129	m/z 135	m/z 137	m/z 139	m/z 141	m/z 143	m/z 151	m/z 153
Fresh	0.580591	0.925932	0.758813	0.093282	0.0253027	0.246829	0.00190972	0.214524	0.0131811	0.345485	0.00483011	1.9779	0.391186	0.00740486	0.00276999	0.100417	0.511277	0.346139	0.190708	0.0123278	0.192079	0.0794166	0.688605	0.852006	0.0959014	0.231215	0.122264	0.457208	0.949325	6.20861	0.679665	0.337673	0.121646	0.0171132	1.12867	6.46173	0.0987172	0.0322462	0.0974083
AnT-3-1	0.874975	0.643316	0.560738	0.175227	0.0451896	0.368748	0.00673945	0.16528	0.0507003	0.169271	0.00705321	0.536574	0.217844	0.0102554	0.282154	0.0323532	0.545416	0.519142	0.288662	0.00152969	0.171736	0.0600242	0.425848	0.741796	0.0254738	0.144285	0.0604293	0.31129	0.502386	1.49166	0.633586	0.400987	0.391971	0.50983	0.286444	1.53259	0.666341	0.0921321	0.185076
AnT-3-6	0.921994	0.75793	0.670985	0.282505	0.0492576	0.490815	0.0140588	0.155615	0.198161	0.325688	0.00681215	0.108456	0.120126	0.00940351	0.249778	0.0231966	0.0656815	1.48644	0.43516	0.000558815	0.0335902	0.0350911	0.647833	0.682453	0.020479	0.172067	0.0449706	0.35993	0.161301	0.361313	0.552948	0.284912	0.0946136	0.0641745	0.111157	0.265097	0.493586	0.0506726	0.0681858
AnT-3-8	0.958792	0.963778	0.809183	0.325892	0.0582515	0.758458	0.0287362	0.209922	0.281197	0.383843	0.009812	0.186945	0.145022	0.0142199	0.272594	0.029301	0.087043	1.12641	0.352809	0.000999094	0.0364288	0.0373997	0.362424	0.478988	0.0799179	0.155935	0.0660506	0.272379	0.183144	0.560201	0.610547	0.27436	0.121646	0.0477743	0.136809	0.588184	0.69102	0.0506726	0.107149
AnT-7-1	0.842265	0.674331	0.586846	0.205878	0.0412563	0.324407	0.0070385	0.177246	0.0663251	0.218428	0.00358018	0.530866	0.205707	0.00956734	0.320434	0.0473089	0.472946	1.12257	0.351942	0.00158049	0.157543	0.0600242	0.466621	0.657019	0.0374615	0.176548	0.0590239	0.282107	0.510788	1.42536	0.691185	0.295464	0.283841	0.417847	0.359124	1.19294	0.888455	0.0414594	0.155853
AnT-7-6	2.04229	1.98032	1.74649	0.494122	0.379627	0.317053	0.2935	0.804079	0.545412	0.500256	0.285048	0.666436	0.645442	0.132632	0.338355	0.149557	0.143341	4.68379	0.71602	0.00363512	0.093674	0.0660266	0.92418	0.597676	0.074923	0.130842	0.0576186	0.476663	0.356207	1.68723	0.737264	0.221598	0.114888	0.057044	0.397601	1.95509	0.789737	0.105952	0.058445
AnT-7-8	1.52712	3.45631	3.21815	0.415885	2.51133	0.198047	1.54038	3.58358	0.733971	0.398035	3.22125	1.88371	1.05468	1.11699	0.56034	2.70973	0.128568	1.64396	0.954404	0.20018	0.17552	0.141749	0.394136	0.432361	0.149346	0.202537	0.132101	0.379385	0.445259	1.6806	1.56669	0.548719	0.452794	0.0584701	0.705422	2.14563	1.06121	0.156624	0.0974083
AN-3-1	1.07818	0.684782	1.34611	1.35708	0.311404	0.899165	0.0121246	1.06047	0.408511	0.914314	0.086492	1.12595	1.66109	0.0862829	1.77817	0.0899174	2.08316	0.372377	1.45631	0.00334273	2.46646	1.4813	2.38112	4.88822	0.050648	2.38527	1.66194	2.12456	0.414343	0.93875	2.01135	1.5132	2.53429	1.7879	0.705422	0.631262	1.80652	2.07573	2.54236
AN-3-6	2.32441	1.42329	1.61241	1.26907	0.261421	1.32135	0.0650187	0.88088	0.685788	1.38569	0.0643538	0.38816	1.04752	0.0806342	2.51009	0.149862	0.256337	0.381401	1.29421	0.00128132	0.810421	0.943763	1.86195	1.80998	0.193801	1.6185	1.0287	1.78019	0.364608	0.570145	1.45149	1.43511	2.17611	0.169706	0.30782	0.273381	1.15993	0.686384	0.642895
AN-3-8	2.37756	1.72209	1.79346	1.27411	0.265269	1.87936	0.0618369	0.865692	0.852255	1.52982	0.0694072	0.308245	1.29773	0.103176	2.04982	0.119951	0.250149	0.396154	1.38956	0.00106683	0.869559	1.08828	1.11898	0.843528	0.0724256	1.78609	1.24512	1.45917	0.354527	0.725941	1.30173	0.844184	2.1288	0.147601	0.333472	0.215391	0.937813	0.9075	0.779266
AN-7-1	2.38328	1.13271	1.62356	1.48942	0.327644	1.31379	0.0278366	1.41876	0.448454	1.92553	0.0483029	0.822841	1.74083	0.0897232	3.56537	0.100356	1.19173	0.47475	1.52549	0.00248927	1.91776	1.48657	2.37569	3.10537	0.0365624	2.41861	1.59196	2.37553	0.470798	1.05013	2.20488	1.98805	2.03554	0.920689	0.656683	0.651144	2.7394	1.74682	2.00466
AN-7-6	3.87401	3.20547	3.27065	1.83142	0.692769	1.75783	0.543291	1.90719	1.37279	3.3932	0.282048	0.739216	3.01714	0.385642	2.97931	0.26554	0.571369	1.89311	2.36044	0.00622599	1.07205	1.67144	3.40225	2.02192	0.0704276	1.92589	1.86909	2.22767	0.435178	1.06736	2.47675	1.8361	2.3721	0.628909	1.07737	0.679311	2.59133	1.16086	1.02279
AN-7-8	4.28901	4.26688	4.27166	1.00483	2.63771	1.15474	2.22799	4.15294	1.43079	2.33006	3.05618	2.49449	3.03644	1.41829	2.6796	3.05157	0.521459	1.48029	2.70198	0.421234	0.922073	1.91939	1.47688	1.26741	0.319671	1.2905	1.84098	1.44945	0.648566	1.20659	3.00665	1.51953	2.52077	0.61037	2.26162	1.01068	1.70287	1.33131	0.983824
AP-3-1	1.27198	0.747856	1.23978	1.12724	0.294539	1.15002	0.0154537	0.899588	0.260542	1.20904	0.0612183	0.73893	0.933618	0.0745072	1.99445	0.595176	1.45525	0.395479	1.25399	0.00611309	1.33897	0.833873	2.45995	3.06213	0.953619	1.52709	0.842355	2.46308	0.639156	0.837318	2.11503	2.12101	2.56673	1.32456	0.572033	0.70085	3.06517	1.15534	1.85271
AP-3-6	2.0014	0.763653	0.92468	0.581876	0.245039	1.72814	0.0331264	0.558604	0.173255	1.07291	0.0483814	0.275422	0.489216	0.0332891	1.60753	0.130939	0.153323	0.394831	0.582525	0.00112328	0.386996	0.359683	1.52671	1.61923	0.211283	0.992071	0.411762	1.39108	0.312521	0.364628	0.967659	0.675347	0.804215	0.10767	0.209489	0.240244	1.308	0.423807	0.652636
AP-3-8	2.25899	0.832336	0.964834	0.713856	0.239929	2.09626	0.0628821	0.501708	0.183844	1.29833	0.0313734	0.366754	0.463075	0.0419062	1.73614	0.318648	0.128169	0.462444	0.728156	0.00259087	0.241755	0.306123	1.06462	0.779946	0.485501	0.973251	0.261392	0.836593	0.331004	0.235351	1.22109	0.738661	0.594714	0.104818	0.239416	0.281666	1.20929	0.276396	0.409115
MP-3-1	1.62892	0.956677	1.36961	1.04616	0.409751	2.52344	0.0254812	1.07694	0.244813	1.69359	0.069259	0.714956	0.990009	0.0735046	2.69742	0.149435	1.18083	0.29263	1.08755	0.00315984	1.25807	0.811433	2.46539	2.98583	0.195998	1.70722	0.905595	3.19851	0.52927	1.00836	2.40532	2.01971	2.39643	0.9716	0.628466	0.96429	3.55382	1.05307	1.52541
MP-3-6	1.70497	0.727132	0.927092	0.547656	0.173688	0.880206	0.0337511	0.653699	0.147189	1.17544	0.0395783	0.216913	0.345439	0.0238528	2.01899	0.0897343	0.126971	0.229634	0.555652	0.00101603	0.314139	0.295042	1.39986	2.42037	0.152843	0.906038	0.285282	1.25489	0.257074	0.258554	0.990699	0.738661	0.662295	0.086279	0.166736	0.215391	0.863775	0.368528	0.779266
MP-3-8	1.62116	0.719996	0.912477	0.670819	0.151486	0.813725	0.0502047	0.466788	0.143215	1.14438	0.0231238	0.352483	0.323032	0.0322734	1.48399	0.365652	0.0906365	0.321065	0.618066	0.00252313	0.193971	0.223475	0.937771	0.792662	0.555429	0.897972	0.205178	0.700403	0.342765	0.175684	1.22109	0.50651	0.554165	0.0877051	0.235141	0.190538	1.45608	0.170444	0.418856
MP-7-1	1.74422	0.974792	1.13141	0.749811	0.372873	2.39451	0.0423203	0.861792	0.181218	1.51712	0.0762443	0.380168	0.556623	0.0396913	2.85266	0.151449	0.481411	0.24186	0.736478	0.00251975	0.629602	0.460708	1.89185	2.30677	0.190904	1.2491	0.499174	1.74517	0.472815	0.523075	1.49987	1.63983	1.51247	0.419273	0.323211	0.427469	1.65845	0.616363	0.526005
MP-7-6	3.16258	1.40328	1.69229	1.45983	1.42206	2.48673	0.218119	0.712206	0.665128	2.86955	0.848368	0.456659	0.880402	0.578693	2.0219	0.464848	0.178877	2.87827	1.18499	0.00221268	0.325493	0.456645	3.34336	1.92019	0.84563	1.31828	0.369602	1.96502	0.413335	0.646385	2.33851	1.42456	0.702844	0.171132	0.384775	0.381077	2.22114	0.368528	0.214298
MP-7-8	1.64569	2.094	2.88329	4.59056	3.51987	3.24016	1.92306	1.20868	3.25043	3.42101	1.27968	0.921879	1.74649	3.24677	2.94774	1.29138	0.114993	1.63166	2.47833	0.0921367	0.19681	1.1423	1.82571	1.99649	3.73516	0.715152	0.3162	1.39108	0.535991	0.404405	1.78556	1.95217	1.20294	0.196089	1.61178	0.364508	2.41857	0.308642	0.160724
Ap-3-1	1.66	0.802679	0.923119	0.43408	0.119162	0.476379	0.0522146	0.797348	0.116334	0.683668	0.0377748	0.690696	0.361622	0.0193313	2.85521	0.0634855	2.55858	0.456689	0.475902	0.0349795	0.798594	0.112199	0.688605	1.25893	0.193301	0.529643	0.129291	0.573942	0.989651	0.722626	0.714225	1.42456	0.682569	0.0912704	0.376225	0.604752	1.25864	0.165838	1.05785
Ap-3-6	1.3513	0.593899	0.623878	0.304059	0.0676864	0.183496	0.0248067	0.291901	0.0796296	2.48951	0.0175259	0.254016	0.264214	0.0219197	0.963916	0.0369315	0.234177	0.402174	0.371013	0.0381631	0.170316	0.0895745	0.937771	1.38186	0.293198	0.48573	0.161613	0.875504	0.265475	0.328165	0.702705	1.66726	0.439277	0.0206784	0.684045	0.671027	1.60415	0.27179	0.224039
Ap-3-8	1.63444	0.76021	0.798755	0.475822	0.122979	0.7416	0.0476175	0.385903	0.206751	0.928243	0.0295297	0.184091	0.31603	0.0331744	1.72015	0.048072	0.152425	0.9495	0.498007	0.0697926	0.093674	0.063718	0.489272	1.03004	0.609123	0.451675	0.113832	0.466936	0.181464	0.402748	0.552948	1.63033	0.314252	0.00748702	0.173149	0.546762	0.592303	0.158928	0.340929
AP-7-1	2.76598	1.29026	1.52472	1.09915	0.27535	0.925367	0.0294351	1.22084	0.278684	1.95993	0.042405	0.484629	0.885444	0.0652872	4.16418	0.391534	0.534475	0.301482	1.1094	0.00178144	0.813827	0.706992	2.07941	2.95531	0.163632	1.48031	0.756349	1.99615	0.46979	0.610586	1.6934	1.7158	1.51652	0.432108	0.502773	0.561674	2.29517	0.807076	0.379892
AP-7-6	2.92135	2.32214	2.59015	2.8324	1.43397	2.22025	1.16784	1.10657	2.78899	3.86085	0.858618	0.655019	1.51837	0.683573	2.31255	0.477972	0.14953	2.29191	1.39216	0.0406919	0.301365	0.591007	3.57893	2.37798	0.882092	0.98759	0.518567	1.97475	0.408294	0.543627	1.55517	1.94162	0.82449	0.201793	0.60709	0.34794	2.91216	0.396168	0.340929
AP-7-8	1.71519	2.77612	2.93579	3.31001	2.32145	2.42284	2.35743	1.44098	3.91168	3.10468	1.38629	1.23583	1.54701	1.59598	1.67117	1.16715	0.105011	2.43806	3.09466	0.216685	0.25027	1.1206	1.72604	1.78031	2.15528	0.637184	0.40333	1.31326	0.53263	0.328165	1.87772	2.0577	1.58816	0.194663	1.63743	0.34794	1.87563	0.373135	0.0876675
Ap-7-1	1.58231	0.861923	0.889775	0.46501	0.0930136	0.188686	0.0441878	0.596285	0.165949	0.586897	0.0219096	0.483773	0.295024	0.0333218	2.52271	0.0689794	1.23597	0.618644	0.379681	0.0382139	0.462219	0.0978856	0.434909	0.555287	0.277215	0.318144	0.0702666	0.428024	0.505747	1.00107	0.541428	1.24517	0.57444	0.0470613	0.282169	0.894702	0.616982	0.115165	0.306836
Ap-7-6	1.3002	1.57778	2.04424	3.00525	1.48892	1.38229	0.711027	0.531393	1.44966	1.92675	0.855667	0.344635	1.11147	1.00452	1.46777	0.363973	0.130564	2.09638	0.55912	0.537656	0.349148	0.166913	0.863022	1.37338	3.25765	0.443609	0.183396	1.05061	0.22431	0.298332	0.794863	1.88358	0.53727	0.0192523	1.17356	0.410072	1.48076	0.283306	0.263002
Ap-7-8	0.31585	1.41081	1.20633	0.463226	2.82985	0.477279	4.25764	1.42237	3.50799	1.20282	3.1745	4.82916	1.99281	4.80483	1.69811	3.81508	0.164403	2.0547	1.8854	5.83071	2.66545	1.16285	1.50859	2.041	2.35632	0.453019	1.51565	1.16734	6.42684	0.581747	3.36953	5.36584	2.41264	3.56382	4.69425	0.596468	3.18363	0.497513	0.409115
Mp-3-1	0.699162	2.4485	2.19535	0.431631	2.2453	0.908656	3.52723	2.62538	2.03619	1.19974	2.82165	4.22979	1.53767	2.5247	1.74314	3.31879	0.154521	2.23591	1.30158	2.664	1.24686	0.578309	0.944567	1.49419	1.74945	0.342789	0.659803	0.75877	2.05911	0.298332	1.45149	3.38729	1.09481	0.905928	1.87257	0.48463	2.07306	0.338585	0.929275
Mp-3-6	1.39423	0.778656	0.871756	0.43324	0.283685	2.69486	0.165187	0.640007	0.106486	0.751078	0.110548	0.920452	0.405813	0.0263757	2.2877	0.115678	3.18086	0.402108	0.467234	0.0594319	1.01433	0.109429	0.729378	2.183	0.304687	0.591479	0.106805	0.632309	1.41643	0.894995	0.783343	1.51953	0.743392	0.124071	0.470281	0.63789	1.28332	0.165838	0.428597
Mp-3-8	1.81332	0.726244	0.756827	0.3345	0.124823	0.776979	0.0491588	0.322449	0.101228	3.99295	0.0496314	0.332505	0.321165	0.0247047	0.950576	0.0521924	0.446395	0.324174	0.524446	0.0480412	0.267775	0.155601	1.07368	1.6913	0.502484	0.582517	0.223448	1.61482	0.396533	0.590034	1.18653	2.17377	0.810974	0.0313742	0.696871	0.960976	1.82627	0.267183	0.379892
Mp-7-1	1.51485	0.629163	0.739375	0.489888	0.126287	1.01556	0.0841456	0.459856	0.147547	0.870705	0.0211061	0.261152	0.3263	0.0269818	1.82312	0.0640959	0.331502	1.21655	0.470701	0.0857696	0.148317	0.0664883	0.597999	1.07454	0.815161	0.49738	0.13702	0.554486	0.178944	0.402748	0.414711	1.48787	0.344664	0.0128349	0.160323	0.248528	0.407208	0.221117	0.292225
Mp-7-6	1.75608	0.905505	0.968381	0.579846	0.178639	1.44147	0.125615	0.6304	0.208651	0.79571	0.0619343	0.879067	0.537142	0.0377123	2.6225	0.101333	2.50887	0.594231	0.551318	0.0910925	0.762165	0.135747	0.928711	1.36914	0.617864	0.543085	0.151776	0.642036	1.03502	1.61762	1.0483	1.65671	0.628504	0.122645	0.376225	0.977545	1.20929	0.253363	0.292225
Mp-7-8	1.57925	1.18034	1.62411	2.44965	1.3461	1.04442	0.251165	0.41412	0.743659	1.92043	0.903798	0.25687	0.857995	0.625006	1.34189	0.34566	0.180275	1.65994	0.555219	0.555267	0.383212	0.137825	0.849431	1.22078	3.00066	0.505446	0.16864	0.75877	0.340245	0.333137	1.03678	2.1685	0.425761	0.0192523	1.28258	0.422498	1.59181	0.297126	0.160724
MN-3-1	1.40446	1.21043	1.7493	1.95926	0.435401	2.46783	0.0308046	1.37807	0.703279	1.42453	0.0759872	1.50526	2.94874	0.165567	2.09249	0.106582	3.21644	0.620668	2.24012	0.00529689	3.98001	2.78087	3.41403	3.24525	0.067131	3.99893	3.22355	3.93977	0.766181	2.02865	2.93062	2.53888	3.31688	2.82068	0.972199	0.939437	3.19844	3.75622	3.90412
MN-3-6	1.90941	1.52124	1.86185	1.82575	0.371944	2.2095	0.0865252	1.00388	0.669324	0.904924	0.0766836	0.903327	2.08944	0.17539	1.4135	0.092176	1.53443	0.674812	2.0449	0.00322871	2.23966	2.25321	2.30139	2.0304	0.0324666	2.70915	2.1881	2.42223	0.554473	1.2331	1.96988	1.3718	2.35858	1.29917	1.30824	0.52191	1.11057	2.35397	1.9092
MN-3-8	2.39187	1.87042	1.97919	1.63786	0.390238	3.21641	0.170742	1.0686	0.729256	1.2628	0.0517473	0.920452	2.0244	0.191641	2.02279	0.146505	1.3312	0.938386	2.16973	0.00309324	1.79731	2.24998	1.77588	1.0809	0.0294697	2.31125	2.21058	1.83856	0.662008	1.61431	2.11963	1.70947	2.14232	1.19507	1.56475	0.811859	1.35736	2.04994	1.61698
MN-7-1	1.65346	1.01113	1.64816	1.90447	0.514397	2.78322	0.0378659	1.32315	0.618713	1.54967	0.094838	1.5866	2.75567	0.147835	2.06088	0.103286	3.07569	0.552869	2.09085	0.00452809	3.76342	2.44095	3.08513	3.23762	0.0611372	3.90645	2.85844	3.83471	0.691579	2.03462	2.80621	2.6845	2.92356	2.67308	0.997851	0.859908	3.22805	3.38032	3.57683
MN-7-6	4.01302	2.88717	2.93182	2.03086	0.769951	3.10378	0.587915	1.83459	0.97323	1.78321	0.222516	1.42706	3.24339	0.421782	2.68666	0.267677	2.91175	2.24673	4.11235	0.0105159	2.64085	4.04932	3.59705	2.89088	0.0619364	2.9789	3.19431	3.61875	0.915721	2.03197	4.22775	3.23955	3.44663	3.01334	3.68101	1.28406	3.50446	3.22923	3.32162
MN-7-8	4.68765	4.5275	4.7179	1.16291	2.09313	1.15963	1.51868	4.5809	1.10766	1.92518	2.06868	1.87087	3.63707	1.00703	3.06231	1.8368	1.74445	2.12467	4.17042	0.0823885	1.67998	3.32349	1.87554	1.70401	0.127369	2.09168	3.41073	2.14985	0.635124	1.3889	4.28535	2.22653	2.10853	2.10207	2.79176	0.894702	2.39389	2.68104	2.1235
